# Supplementary material for: Semi-empirical model for Henry’s law constant of noble gases in molten salts
Source: Sci Rep. 2024 Jun 4;14:12847. doi: 10.1038/s41598-024-60006-9 (PMC11150432; doi:10.1038/s41598-024-60006-9)
Supplement: Supplementary file 1 — Supplementary Information. [file 41598_2024_60006_MOESM1_ESM.xlsx]

## Sheet: Sheet1
	LiF-BeF2								LiF-NaF-KF
		Helium (Watson)			Helium (Malinauskas)					Helium (Watson)
	Temp C	Temperature K	k_H (Henry's gas)	std	Temperature K	k_H (Henry's gas)	std		Temp C	Temperature K	k_H (Henry's gas)	std
	500	773.15	7.49e-08	7e-10	773.15	6.08e-08	3.9e-09		500	773.15	1.13e-07	7e-09
	600	873.15	1.155e-07	3.9e-09	873.15	8.38e-08	1.5e-09		600	873.15	1.37e-07	0
	700	973.15	1.493e-07	4.2e-09	973.15	1.147e-07	2.3e-09		700	973.15	1.75e-07	2e-09
	800	1073.15	1.948e-07	1e-10	1073.15	1.647e-07	2.5e-09		800	1073.15	2.3e-07	7e-09
		Neon (Watson)								Neon (Watson)
	Temp C	Temperature K	k_H (Henry's gas)	std					Temp C	Temperature K	k_H (Henry's gas)	std
	500	773.15	3.09e-08	9e-10					600	873.15	4.36e-08	2e-09
	600	873.15	4.63e-08	1e-10					700	973.15	7.51e-08	2.2e-09
	700	973.15	6.8e-08	9e-10					800	1073.15	1.118e-07	2.6e-09
	800	1073.15	9.01e-08	1.5e-09
										Argon (Watson)
		Argon (Watson)							Temp C	Temperature K	k_H (Henry's gas)	std
	Temp C	Temperature K	k_H (Henry's gas)	std					600	873.15	9e-09	4e-10
	500	773.15	5.4e-09	2e-10					700	973.15	1.8e-08	4e-10
	600	873.15	9.8e-09	2e-10					800	1073.15	3.4e-08	3e-10
	700	973.15	1.69e-08	1e-09
	800	1073.15	2.66e-08	1.5e-09
		xenon (Watson)
	Temp C	Temperature K	k_H (Henry's gas)	std
	600	873.15	2.33e-09	4e-11
	650	923.15	3.33e-09	1.5e-10
	700	973.15	5.05e-09	2e-10
	800	1073.15	8.63e-09	2e-10
		Watson, G. M., Evans III, R. B., Grimes, W. R., & Smith, N. V. (1962). Solubility of Noble Gases in Molten Fluorides. In LiF-BeF2. Journal of Chemical and Engineering Data, 7(2), 285-287.
		Malinauskas, A. P., Richardson, D. M., Savolainen, J. E., & Shaffer, J. H. (1972). Apparatus for the Determination of the Solubility of Hydrogen in Molten Salts. Industrial & Engineering Chemistry Fundamentals, 11(4), 584-586.
		Malinauskas, A. P., & Richardson, D. M. (1974). The solubilities of hydrogen, deuterium, and helium in molten Li2BeF4. Industrial & Engineering Chemistry Fundamentals, 13(3), 242-245.
